# Supplementary material for: Changes in Typical Portion Sizes of Commonly Consumed Discretionary Foods among Australian Adults from 1995 to 2011–2012
Source: Nutrients. 2017 Jun 6;9(6):577. doi: 10.3390/nu9060577 (PMC5490556; doi:10.3390/nu9060577)
Supplement: Supplementary file 1 [file nutrients-09-00577-s001.zip]

Archive with 1 entries (1 files):
- nutrients-195652-supplementary.pdf
